# Supplementary material for: Genetic signature detected in T cell receptors from patients with severe COVID-19
Source: iScience. 2023 Aug 25;26(10):107735. doi: 10.1016/j.isci.2023.107735 (PMC10504482; doi:10.1016/j.isci.2023.107735)
Supplement: Table S2. Patient clinical histories, related to STAR Methods section ‘Patient Clinical History’ [file mmc2.xlsx]

## Sheet: PhenoStats74
IBS Sample barcode	Sample barcode	Register	ICU_Days	Date of birth	Age	Sex	Country_of_origin	V-1	V-2	V-3	Pulmonary	V-4	V-5	V-6	V-7	V-8	V-9	V-10	V-11	V-12	V-13	V-14	V-15	V-16	V-17	V-18	V-19	V-20	Extra-pulmonary	V-21	V-22	V-23	V-24	V-25	V-26	Coagulation	V-27	V-28	Systemic
AR5440	AR5440	81187351	21	06.03.1974	46	Male	Spain	YES	NO	NO	1	YES	NO	NO	NO	NO	NO	YES	YES	YES	NO	NO	NO	NO	NO	YES	NO	NO	5	NO	NO	NO	NO	NO	NO	0	NO	NO	0
AR5443	AR5443	81702106	0	07.12.1963	56	Male	Spain	YES	YES	NO	2	NO	NO	NO	NO	NO	NO	NO	NO	NO	NO	NO	NO	NO	NO	NO	NO	YES	1	NO	NO	NO	NO	NO	NO	0	YES	NO	1
AR5444	AR5444	81676913	0	27.07.1960	59	Male	Spain	YES	NO	NO	1	NO	NO	NO	NO	NO	NO	NO	NO	NO	NO	NO	NO	YES	NO	NO	NO	NO	1	NO	NO	NO	NO	NO	NO	0	YES	NO	1
AR5445	AR5445	81676895	0	29.09.1963	56	Male	Spain	YES	NO	NO	1	NO	NO	NO	YES	NO	NO	NO	NO	NO	NO	NO	NO	NO	NO	NO	NO	NO	1	NO	NO	NO	NO	NO	NO	0	NO	NO	0
AR5446	AR5446	81722406	0	06.12.1961	58	Male	Spain	YES	YES	NO	2	NO	NO	NO	NO	NO	NO	NO	NO	NO	NO	NO	NO	YES	NO	NO	NO	NO	1	NO	NO	NO	NO	NO	NO	0	NO	NO	0
AR5447	AR5447	81722379	0	27.07.1959	60	Male	Spain	YES	YES	NO	2	NO	NO	NO	NO	NO	NO	NO	NO	NO	NO	NO	NO	NO	NO	NO	NO	NO	0	NO	NO	NO	NO	NO	NO	0	NO	NO	0
AR5448	AR5448	81722237	9	20.07.1961	58	Female	Spain	YES	YES	YES	3	NO	NO	NO	NO	NO	YES	NO	NO	NO	NO	NO	NO	NO	NO	NO	NO	NO	1	NO	NO	NO	NO	NO	NO	0	NO	NO	0
AR5449	AR5449	81729764	0	02.02.1960	60	Female	Spain	YES	YES	NO	2	NO	NO	NO	NO	NO	NO	NO	NO	NO	NO	NO	NO	NO	NO	NO	NO	NO	0	NO	NO	NO	NO	NO	NO	0	NO	NO	0
AR5450	AR5450	81751917	0	01.04.1966	53	Female	Spain	YES	NO	NO	1	NO	NO	NO	YES	NO	NO	NO	NO	NO	NO	NO	NO	NO	NO	NO	NO	NO	1	YES	NO	NO	NO	NO	NO	1	NO	NO	0
AR5451	AR5451	81752082	0	08.04.1964	55	Male	Spain	YES	YES	NO	2	NO	NO	NO	NO	NO	NO	NO	NO	NO	NO	NO	NO	NO	NO	NO	NO	NO	0	NO	NO	NO	NO	NO	NO	0	YES	NO	1
AR5452	AR5452	81676777	7	12.01.1966	54	Female	Spain	YES	YES	YES	3	NO	NO	NO	YES	NO	NO	NO	NO	YES	NO	NO	NO	NO	NO	NO	NO	NO	2	NO	NO	NO	NO	NO	NO	0	NO	NO	0
AR5454	AR5454	81838616	0	19.12.1965	54	Male	Spain	YES	NO	NO	1	NO	NO	NO	NO	NO	NO	NO	NO	NO	NO	NO	NO	NO	NO	NO	NO	NO	0	NO	NO	NO	NO	NO	NO	0	YES	NO	1
AR5455	AR5455	81867542	64	02.08.1964	55	Male	Spain	YES	YES	YES	3	YES	NO	YES	NO	NO	NO	NO	NO	YES	NO	NO	NO	NO	NO	NO	NO	YES	4	YES	YES	NO	NO	NO	NO	2	NO	NO	0
AR5457	AR5457	81889810	0	08.03.1968	52	Male	Spain	YES	NO	NO	1	NO	NO	NO	YES	NO	NO	NO	NO	NO	NO	NO	YES	NO	NO	NO	NO	NO	2	NO	NO	NO	NO	NO	NO	0	NO	NO	0
AR5458	AR5458	81890212	0	05.01.1968	52	Female	Spain	YES	YES	NO	2	NO	NO	NO	NO	NO	NO	NO	NO	NO	NO	NO	NO	NO	NO	NO	NO	NO	0	NO	NO	NO	NO	NO	NO	0	NO	NO	0
AR5459	AR5459	81890278	6	08.10.1968	51	Male	Spain	YES	YES	NO	2	NO	NO	NO	NO	NO	NO	NO	NO	NO	NO	NO	NO	NO	NO	NO	NO	NO	0	NO	NO	NO	NO	YES	NO	1	NO	NO	0
AR5460	AR5460	81890240	0	31.08.1991	28	Female	Spain	YES	YES	NO	2	NO	NO	NO	NO	NO	NO	NO	NO	NO	NO	NO	NO	NO	NO	NO	NO	NO	0	NO	NO	NO	NO	NO	NO	0	NO	NO	0
AR5461	AR5461	81889868	0	20.10.1960	59	Male	Spain	YES	YES	NO	2	NO	NO	NO	YES	NO	NO	NO	NO	NO	NO	NO	NO	NO	NO	NO	NO	NO	1	YES	NO	NO	NO	NO	NO	1	YES	NO	1
AR5462	AR5462	81920157	0	22.07.1966	53	Male	Spain	YES	NO	NO	1	NO	NO	NO	NO	NO	NO	NO	NO	NO	NO	NO	NO	NO	NO	NO	NO	NO	0	NO	NO	NO	NO	NO	NO	0	YES	NO	1
AR5463	AR5463	81919929	0	25.08.1965	54	Female	Spain	YES	NO	NO	1	NO	NO	NO	NO	NO	NO	NO	NO	NO	NO	NO	NO	NO	NO	NO	NO	NO	0	NO	NO	NO	NO	NO	NO	0	YES	NO	1
AR5464	AR5464	81920086	21	28.08.1970	49	Male	Spain	YES	YES	YES	3	NO	NO	NO	NO	NO	NO	YES	YES	NO	NO	NO	NO	NO	NO	NO	NO	YES	3	NO	NO	NO	NO	NO	NO	0	NO	NO	0
AR5465	AR5465	81920300	10	30.05.1973	46	Male	Spain	YES	YES	YES	3	NO	NO	NO	YES	NO	YES	NO	NO	NO	NO	NO	NO	NO	NO	NO	NO	NO	2	NO	NO	NO	NO	NO	YES	1	NO	NO	0
AR5466	AR5466	81867774	13	13.09.1959	60	Male	Spain	YES	YES	YES	3	NO	NO	NO	NO	NO	NO	NO	NO	NO	NO	NO	NO	NO	NO	NO	NO	NO	0	NO	NO	NO	NO	NO	NO	0	NO	NO	0
AR5467	AR5467	81975301	0	03.10.1966	53	Male	Spain	YES	YES	NO	2	NO	NO	NO	NO	NO	NO	NO	NO	NO	NO	NO	NO	NO	NO	NO	NO	NO	0	NO	NO	NO	NO	NO	NO	0	NO	NO	0
AR5468	AR5468	82044751	0	27.04.1962	57	Male	Spain	YES	YES	NO	2	NO	NO	NO	NO	NO	NO	NO	NO	NO	NO	NO	NO	NO	NO	NO	NO	YES	1	NO	NO	NO	NO	NO	NO	0	YES	NO	1
AR5469	AR5469	82134698	0	14.07.1966	53	Male	Spain	YES	NO	NO	1	NO	NO	NO	NO	NO	NO	NO	NO	NO	NO	NO	YES	NO	NO	NO	NO	NO	1	NO	NO	NO	NO	NO	NO	0	YES	NO	1
AR5470	AR5470	82157043	3	26.10.1959	60	Male	Spain	YES	YES	YES	3	NO	NO	NO	NO	NO	NO	NO	NO	NO	NO	NO	NO	NO	NO	NO	NO	NO	0	YES	NO	NO	NO	NO	NO	1	YES	NO	1
AR5472	AR5472	82499970	76	19.04.1968	51	Male	Spain	YES	YES	YES	3	NO	NO	NO	NO	NO	NO	YES	YES	YES	NO	NO	NO	NO	NO	NO	NO	NO	3	NO	NO	NO	NO	NO	NO	0	NO	NO	0
AR5473	AR5473	82075233	0	05.09.1971	48	Male	Spain	YES	YES	YES	3	NO	NO	NO	YES	NO	NO	NO	NO	NO	NO	NO	NO	NO	NO	NO	NO	NO	1	NO	NO	NO	NO	NO	NO	0	YES	NO	1
AR5474	AR5474	82499921	49	22.09.1952	67	Male	Spain	YES	YES	YES	3	NO	NO	NO	NO	NO	NO	NO	NO	NO	NO	NO	NO	NO	NO	NO	NO	NO	0	NO	YES	NO	NO	NO	NO	1	NO	NO	0
AR5475	AR5475	82584819	0	22.06.1971	48	Male	Spain	YES	YES	NO	2	YES	NO	NO	YES	NO	NO	NO	NO	NO	NO	NO	YES	NO	NO	NO	NO	NO	3	NO	NO	NO	NO	NO	NO	0	YES	NO	1
AR5476	AR5476	82584876	0	26.07.1956	63	Female	Spain	YES	NO	NO	1	NO	NO	NO	NO	NO	NO	NO	NO	NO	NO	NO	NO	NO	NO	NO	NO	NO	0	NO	NO	NO	NO	NO	NO	0	YES	NO	1
AR5477	AR5477	82584919	0	21.02.1971	49	Female	Spain	YES	NO	NO	1	NO	NO	NO	NO	NO	NO	NO	NO	NO	NO	NO	NO	NO	NO	NO	NO	NO	0	NO	NO	NO	NO	NO	NO	0	NO	NO	0
AR5478	AR5478	201450	0	03.10.1959	60	Male	Spain	YES	NO	NO	1	NO	NO	NO	NO	NO	NO	NO	NO	NO	NO	NO	NO	NO	NO	NO	NO	NO	0	NO	NO	NO	NO	NO	NO	0	NO	NO	0
AR5481	AR5481	83652773	0	01.05.1964	56	Male	Spain	YES	NO	NO	1	YES	NO	NO	NO	NO	NO	NO	NO	NO	NO	NO	NO	NO	NO	NO	NO	NO	1	NO	NO	NO	NO	NO	NO	0	NO	NO	0
AR5484	AR5484	83696905	172	15.09.1972	47	Male	Spain	YES	YES	YES	3	NO	NO	NO	NO	NO	YES	YES	YES	YES	NO	NO	NO	NO	NO	NO	NO	YES	5	NO	YES	NO	NO	NO	NO	1	YES	YES	2
AR5485	AR5485	84267423	0	26.11.1961	58	Female	Spain	YES	YES	NO	2	NO	NO	NO	NO	NO	NO	NO	NO	NO	NO	NO	NO	NO	NO	NO	NO	NO	0	NO	NO	NO	NO	NO	NO	0	NO	NO	0
AR5486	AR5486	84268192	0	06.08.1964	56	Male	Spain	YES	YES	NO	2	NO	NO	NO	NO	NO	NO	NO	NO	NO	NO	NO	NO	NO	NO	NO	NO	NO	0	YES	NO	NO	NO	NO	NO	1	NO	NO	0
AR5487	AR5487	84268308	0	05.09.1978	42	Female	Spain	YES	YES	NO	2	NO	NO	NO	NO	NO	NO	NO	NO	NO	NO	NO	NO	NO	NO	NO	NO	NO	0	NO	NO	NO	NO	NO	NO	0	NO	NO	0
AR5488	AR5488	84903494	0	23.07.1967	53	Female	Spain	YES	NO	NO	1	NO	NO	NO	NO	NO	NO	NO	NO	NO	NO	NO	NO	NO	NO	NO	NO	NO	0	NO	NO	NO	NO	NO	NO	0	NO	YES	1
AR5490	AR5490	84897798	9	23.09.1960	60	Male	Spain	YES	YES	YES	3	NO	NO	YES	NO	NO	NO	YES	YES	YES	NO	NO	NO	NO	NO	NO	NO	NO	4	NO	NO	NO	NO	NO	NO	0	NO	NO	0
AR5492	AR5492	85062451	0	05.02.1963	57	Male	Spain	YES	YES	NO	2	NO	NO	NO	NO	NO	NO	NO	NO	NO	NO	NO	NO	NO	NO	NO	NO	NO	0	NO	NO	NO	NO	NO	NO	0	NO	YES	1
AR5493	AR5493	85061100	0	02.11.1963	57	Female	Spain	YES	YES	NO	2	NO	YES	NO	NO	NO	NO	NO	NO	NO	NO	NO	NO	NO	NO	NO	NO	NO	1	NO	NO	NO	NO	NO	NO	0	YES	YES	2
AR5495	AR5495	85061059	0	25.02.1962	58	Male	Spain	YES	YES	NO	2	NO	NO	NO	YES	NO	NO	NO	NO	NO	NO	NO	NO	NO	NO	NO	NO	NO	1	NO	NO	NO	NO	NO	NO	0	YES	YES	2
AR5496	AR5496	85365717	0	08.06.1962	58	Male	Spain	YES	YES	NO	2	NO	NO	NO	NO	NO	NO	NO	NO	NO	NO	NO	NO	NO	NO	NO	NO	YES	1	NO	NO	NO	NO	NO	NO	0	NO	YES	1
AR5497	AR5497	85365681	0	24.03.1963	57	Male	Spain	YES	YES	NO	2	NO	NO	NO	NO	NO	NO	NO	NO	NO	NO	NO	NO	NO	NO	NO	NO	NO	0	NO	NO	NO	NO	NO	NO	0	NO	YES	1
AR5499	AR5499	85558664	7	21.01.1961	59	Male	Morocco	YES	YES	YES	3	NO	NO	NO	NO	NO	NO	YES	YES	YES	NO	NO	YES	NO	NO	NO	NO	NO	4	NO	NO	NO	NO	NO	NO	0	NO	NO	0
AR5500	AR5500	85558380	0	05.03.1962	58	Male	Spain	YES	YES	YES	3	NO	NO	NO	NO	NO	NO	NO	NO	NO	NO	NO	YES	NO	NO	NO	NO	NO	1	NO	NO	NO	NO	NO	NO	0	NO	YES	1
AR5501	AR5501	85587992	9	03.05.1970	50	Female	Spain	YES	YES	YES	3	NO	NO	NO	NO	NO	NO	NO	NO	NO	NO	NO	NO	NO	NO	NO	NO	NO	0	YES	NO	NO	NO	NO	NO	1	NO	NO	0
AR5502	AR5502	85587952	15	04.03.1965	55	Male	Spain	YES	YES	YES	3	NO	NO	NO	NO	NO	YES	NO	NO	NO	NO	NO	NO	NO	NO	NO	NO	NO	1	NO	YES	NO	NO	NO	NO	1	YES	NO	1
AR5503	AR5503	85958162	0	17.02.1960	60	Male	Spain	YES	YES	NO	2	NO	NO	NO	NO	NO	NO	NO	NO	NO	NO	NO	NO	YES	NO	NO	NO	NO	1	NO	NO	NO	NO	NO	NO	0	YES	YES	2
AR5506	AR5506	85958253	0	23.05.1967	53	Male	Spain	YES	YES	NO	2	NO	NO	NO	YES	NO	NO	NO	NO	NO	NO	NO	NO	NO	NO	NO	NO	NO	1	NO	NO	NO	NO	NO	NO	0	YES	YES	2
AR5507	AR5507	85997778	28	18.07.1963	57	Male	Spain	YES	YES	YES	3	YES	NO	NO	NO	NO	NO	YES	YES	NO	NO	NO	YES	NO	NO	NO	NO	NO	4	NO	NO	NO	NO	NO	NO	0	YES	YES	2
AR5508	AR5508	85997987	0	12.05.1965	55	Male	Spain	YES	YES	NO	2	NO	NO	NO	NO	NO	NO	NO	NO	NO	NO	NO	NO	NO	NO	NO	NO	NO	0	NO	NO	NO	NO	NO	NO	0	YES	YES	2
AR5510	AR5510	200605	0	11.09.1961	58	Male	Spain	NO	NO	NO	0	NO	NO	NO	NO	NO	NO	NO	NO	NO	NO	NO	YES	NO	NO	NO	NO	NO	1	NO	NO	NO	NO	NO	NO	0	YES	NO	1
AR5511	AR5511	200613	0	24.03.1962	57	Male	Spain	YES	NO	NO	1	NO	NO	NO	YES	NO	NO	NO	NO	NO	NO	NO	NO	NO	NO	NO	NO	NO	1	NO	NO	NO	NO	NO	NO	0	YES	NO	1
AR5512	AR5512	200681	0	20.05.1963	56	Male	Spain	YES	NO	NO	1	NO	NO	NO	NO	NO	NO	NO	NO	NO	NO	NO	NO	NO	NO	NO	NO	NO	0	NO	NO	NO	NO	NO	NO	0	NO	NO	0
AR5513	AR5513	200742	0	05.09.1967	52	Female	Spain	YES	NO	NO	1	NO	NO	NO	NO	NO	NO	NO	NO	NO	NO	NO	NO	NO	NO	NO	NO	NO	0	NO	NO	NO	NO	NO	NO	0	NO	NO	0
AR5514	AR5514	200812	8	06.05.1974	45	Male	Spain	YES	YES	YES	3	NO	NO	NO	NO	NO	NO	NO	NO	NO	NO	NO	NO	NO	NO	NO	NO	NO	0	YES	NO	NO	NO	NO	YES	2	YES	NO	1
AR5516	AR5516	200254	0	13.11.1964	55	Male	Spain	YES	NO	NO	1	NO	NO	NO	NO	NO	NO	NO	NO	NO	NO	NO	NO	NO	NO	NO	NO	NO	0	NO	NO	NO	NO	NO	NO	0	YES	NO	1
AR5517	AR5517	200222	0	29.07.1971	48	Male	Spain	YES	NO	NO	1	NO	NO	NO	NO	NO	NO	NO	NO	NO	NO	NO	NO	NO	NO	NO	NO	NO	0	NO	NO	NO	NO	NO	NO	0	NO	NO	0
AR5518	AR5518	200250	0	19.12.1963	56	Female	Spain	YES	NO	NO	1	NO	NO	NO	NO	NO	NO	NO	NO	NO	NO	NO	NO	YES	NO	NO	NO	NO	1	NO	NO	NO	NO	NO	NO	0	YES	NO	1
AR5520	AR5520	200280	0	18.10.1971	48	Male	Spain	YES	NO	NO	1	NO	NO	NO	NO	NO	NO	NO	NO	NO	NO	NO	NO	NO	NO	NO	NO	NO	0	NO	NO	NO	NO	NO	NO	0	YES	NO	1
AR5521	AR5521	200287	0	21.10.1959	60	Male	Spain	YES	NO	NO	1	NO	NO	YES	NO	NO	NO	NO	NO	NO	NO	NO	NO	NO	NO	NO	NO	NO	1	NO	NO	NO	NO	NO	NO	0	YES	NO	1
AR5522	AR5522	200289	0	04.12.1982	37	Male	Spain	YES	NO	NO	1	NO	NO	NO	NO	NO	NO	NO	NO	NO	NO	NO	NO	NO	NO	NO	NO	NO	0	NO	NO	NO	NO	NO	NO	0	NO	NO	0
AR5524	AR5524	200379	0	24.05.1981	38	Female	Spain	NO	NO	NO	0	NO	NO	NO	NO	NO	NO	NO	NO	NO	NO	NO	NO	NO	NO	NO	NO	NO	0	NO	NO	NO	NO	NO	NO	0	YES	NO	1
AR5526	AR5526	200384	0	27.02.1971	49	Female	Spain	YES	NO	NO	1	NO	NO	NO	NO	NO	NO	NO	NO	NO	NO	NO	NO	NO	NO	NO	NO	NO	0	NO	NO	NO	NO	NO	NO	0	NO	NO	0
AR5527	AR5527	200402	0	13.11.1972	47	Female	Argentina	YES	NO	NO	1	NO	NO	NO	NO	NO	NO	NO	NO	NO	NO	NO	YES	NO	NO	NO	NO	NO	1	NO	NO	NO	NO	NO	NO	0	YES	YES	2
AR5530	AR5530	200616	0	13.10.1986	33	Female	Spain	YES	NO	NO	1	NO	NO	NO	NO	NO	NO	NO	NO	NO	NO	NO	NO	NO	NO	NO	NO	NO	0	NO	NO	NO	NO	NO	NO	0	NO	NO	0
AR5533	AR5533	200807	0	22.07.1977	42	Female	Germany	YES	NO	NO	1	NO	NO	NO	NO	NO	NO	NO	NO	NO	NO	NO	NO	NO	NO	NO	NO	NO	0	NO	NO	NO	NO	NO	NO	0	NO	NO	0
AR5535	AR5535	200847	0	02.04.1981	38	Male	Spain	YES	NO	NO	1	NO	NO	NO	NO	NO	NO	NO	NO	NO	NO	NO	NO	NO	NO	NO	NO	NO	0	NO	NO	NO	NO	NO	NO	0	NO	NO	0
AR5536	AR5536	200955	0	01.07.1973	46	Male	Spain	YES	NO	NO	1	NO	NO	NO	NO	NO	NO	NO	NO	NO	NO	NO	NO	NO	NO	NO	NO	NO	0	YES	NO	NO	NO	NO	NO	1	NO	NO	0
AR5538	AR5538	201026	0	25.03.1974	45	Male	Rumania	YES	NO	NO	1	NO	NO	NO	NO	NO	NO	NO	NO	NO	NO	NO	NO	NO	NO	NO	NO	NO	0	NO	NO	NO	NO	NO	NO	0	NO	NO	0
AR5539	AR5539	201028	4	03.12.1960	59	Female	Spain	YES	YES	YES	3	NO	NO	NO	NO	NO	NO	NO	NO	NO	NO	NO	NO	NO	NO	NO	NO	NO	0	NO	NO	NO	NO	NO	YES	1	NO	NO	0
								72	42	19	2	5	1	3	11	0	4	7	7	7	0	0	8	4	0	1	0	6	39	8	4	0	0	1	3	60	30	13	39
											72																		35							14			35
