# Supplementary material for: Genetic signature detected in T cell receptors from patients with severe COVID-19
Source: iScience. 2023 Aug 25;26(10):107735. doi: 10.1016/j.isci.2023.107735 (PMC10504482; doi:10.1016/j.isci.2023.107735)
Supplement: Table S3. Differentially affected genes between cases and controls, related to STAR Methods section ‘Prioritization and Selection of Affected Genes’ [file mmc3.xlsx]

## Sheet: 1. GenesHighImpactCaseContr (2)
Count of patients and controls with high impact SNV and Indels per gene
Display only those genes that have been affected in both patients and controls
Cases (n=74) are only patients whose first principal component is smaller than the maximum IBS individual
Controls (n=93) taken from 1000 Genome Project Iberian Spanish (IBS) Cohort	affected genes in cases and controls	cases	controls	Bonferroni threshold
	1119	74	93	4.47227e-05
	Gene Name	Cases (n=74)	Controls (n=93)	P-Value
	TRBV7-7	70	3	7.22107e-19
	SIX1	69	3	8.37793e-17
	CASP12	70	4	2.10401e-16
	COL6A5	66	4	2.08127e-15
	ANKRD26P2	68	6	1.10728e-14
	MAL2	70	7	1.36244e-14
	ANKRD30BP2	69	7	2.38926e-14
	UBXN11	69	7	2.38926e-14
	LENG9	63	5	4.78862e-14
	TRIM60P16	66	7	1.28583e-13
	AKR1C3	67	8	2.6294e-13
	FOXD4L3	52	2	3.2875e-13
	ADCK5	52	2	3.2875e-13
	OPLAH	70	11	1.81398e-12
	FAM231B	46	1	2.19351e-12
	ANKDD1B	58	6	3.12469e-12
	ZNF598	70	12	5.53213e-12
	TRBV7-6	70	12	5.53213e-12
	FAM182B	53	6	5.17735e-11
	C19orf83	52	6	9.06455e-11
	OR11H7	47	4	1.08934e-10
	OR10D3	57	10	6.4464e-10
	ANKRD36	70	17	8.23748e-10
	TRBV7-8	34	1	2.39826e-09
	GALNT9	33	1	4.30498e-09
	HMGB1P48	45	6	4.49386e-09
	HERC2	61	14	4.65168e-09
	TRAJ37	70	19	4.78128e-09
	C4orf50	31	1	1.38874e-08
	PRAMEF2	55	12	1.45052e-08
	NPIPB15	65	18	2.27612e-08
	TRBV6-5	70	21	2.44949e-08
	MUC5B	32	2	3.57847e-08
	TRBV7-3	70	22	5.30429e-08
	PLK5	31	2	6.39933e-08
	IGHV3-64	28	1	8.0722e-08
	TRBV6-7	53	13	1.02901e-07
	ZFPM1	70	23	1.11668e-07
	TRBV5-5	70	23	1.11668e-07
	FAM157A	30	2	1.14455e-07
	SPATA31E3P	63	19	1.31881e-07
	NOTCH2	31	3	2.61408e-07
	ZNF211	55	16	5.14217e-07
	OR5G3	53	15	5.86948e-07
	TRBV30	40	8	6.44894e-07
	ALDH3B2	2	27	6.55378e-07
	TRAJ36	70	26	8.8756e-07
	TRBV7-1	43	10	9.84043e-07
	AC134915.1	39	8	1.09228e-06
	EPB41L4A	22	1	2.76749e-06
	C19orf55	70	28	3.11857e-06
	LTN1	36	8	5.23777e-06
	TRAV19	30	5	5.48264e-06
	TRBV10-1	70	29	5.64301e-06
	CNTNAP3B	53	18	5.94595e-06
	SLC9B1	68	28	6.94446e-06
	UNKL	57	21	8.21269e-06
	OR4C5	70	30	9.98313e-06
	CCDC30	22	2	1.20405e-05
	CNTNAP3	22	2	1.20405e-05
	OR10AC1P	68	29	1.23383e-05
	USP17L10	41	12	1.54666e-05
	CLDN5	57	22	1.56975e-05
	GOLGA6L2	70	31	1.7279e-05
	B3GNT6	70	31	1.7279e-05
